# Supplementary material for: Tocilizumab and rituximab for systemic sclerosis interstitial lung disease: a real-world cohort analysis
Source: Rheumatology (Oxford). 2025 Jan 3;64(SI):SI184–9. doi: 10.1093/rheumatology/keaf006 (PMC12695047; doi:10.1093/rheumatology/keaf006)
Supplement: keaf006_Supplementary_Data [file keaf006_supplementary_data.zip]

Archive with 1 entries (1 files):
- 840e8_rhe-24-1360-File003.docx
